# Supplementary material for: Speech, stone tool-making and the evolution of language
Source: PLoS One. 2018 Jan 19;13(1):e0191071. doi: 10.1371/journal.pone.0191071 (PMC5774752; doi:10.1371/journal.pone.0191071)
Supplement: S1 Dataset — (CSV) [file pone.0191071.s002.csv]

participant_ID	sex	treatment	total flakes	viable	proportion	cutting	quality	question_1	question_2	question_3
1	f	full	6	3	0.5	35.36	4.783467934	4	4	3
2	f	full	5	2	0.4	28.51	4.748102044	3	4	4
3	f	full	39	7	0.179487179	27.3943	2.46647896	4	5	5
4	f	speech	15	2	0.133333333	13.78	1.456318563	2	4	1
5	f	speech	11	1	0.090909091	13.05	0.783297107	4	2	2
6	m	gesture	23	4	0.173913043	21.2575	2.520404585	3	2	3
7	f	gesture	34	5	0.147058824	21.4917	1.749341348	2	3	2
8	m	speech	13	1	0.076923077	18	2.896560023	3	1	1
9	f	speech	13	0	0	0	0	3	2	3
10	m	speech	59	10	0.169491525	18.5836	1.593322988	2	1	2
11	f	speech	3	1	0.333333333	10.45	1.776870136	1	2	2
12	m	gesture	16	4	0.25	26.4	3.175074871	4	5	5
13	m	gesture	15	6	0.4	28.0583	3.090571699	4	3	4
14	f	full	71	10	0.14084507	15.01	1.56972889	4	5	4
15	m	gesture	22	3	0.136363636	28.193	2.290630356	2	1	3
16	m	gesture	30	7	0.233333333	15.5157	2.424786281	4	4	4
17	f	gesture	20	4	0.2	24.585	2.963745944	2	1	2
18	f	re	43	5	0.11627907	14.912	1.759344205	2	2	2
19	m	re	61	6	0.098360656	20.13875	2.179795968	1	1	1
20	f	gesture	12	1	0.083333333	11.68	3.914896185	4	2	4
21	m	gesture	17	4	0.235294118	22.45	2.896175643	4	3	4
22	f	speech	24	2	0.083333333	22.97	3.153058413	2	2	2
23	f	re	41	15	0.365853659	17.3613	1.599641108	2	2	2
24	f	speech	24	3	0.125	15.643	0.81041852	3	1	2
25	m	gesture	12	5	0.416666667	23.208	2.358441262	4	4	4
26	m	gesture	10	2	0.2	41.6	6.202765052	5	4	5
27	f	full	17	7	0.411764706	36.0186	5.627467427	3	4	4
28	m	full	20	7	0.35	33.5514	4.315586546	5	5	5
29	f	full	23	7	0.304347826	32.5714	4.260494816	3	4	4
30	f	full	11	3	0.272727273	20	2.573020622	3	2	3
31	m	gesture	11	6	0.545454545	22.9633	3.193882121	2	3	3
32	f	full	24	4	0.166666667	26.115	3.824746714	4	4	4
33	m	full	19	5	0.263157895	35.002	4.009222226	2	3	2
34	m	gesture	7	3	0.428571429	24.57	3.248550465	2	2	2
35	f	gesture	4	2	0.5	22.465	3.569369829	4	3	4
36	f	re	10	1	0.1	20.66	1.161340325	1	2	2
37	m	gesture	64	5	0.078125	27.208	4.519265603	4	4	4
38	f	re	27	1	0.037037037	25.315	1.455595224	1	2	1
39	m	speech	14	4	0.285714286	25.7375	2.670301909	4	2	2
40	m	speech	17	7	0.411764706	27.7657	2.376807424	4	4	3
41	m	speech	6	4	0.666666667	21.19	2.907423961	3	2	4
42	m	speech	15	4	0.266666667	22.7875	2.578031369	3	4	4
43	f	speech	17	2	0.117647059	20.58	1.127377947	2	1	1
44	f	speech	28	1	0.035714286	14.56	0.671142054	4	4	5
45	m	speech	62	4	0.064516129	24.3075	3.8446169	4	4	4
46	m	speech	74	5	0.067567568	24.34	3.362755962	5	5	5
47	m	gesture	13	2	0.153846154	32.285	4.541555317	4	4	4
48	m	gesture	36	7	0.194444444	21.521	2.67181687	4	5	3
49	m	gesture	107	32	0.299065421	21.795	2.060465092	1	1	1
50	m	gesture	17	5	0.294117647	30.896	2.718123683	2	3	2
51	f	gesture	59	9	0.152542373	19.8567	2.221589711	3	4	4
52	f	gesture	14	4	0.285714286	29.5575	1.934662025	4	3	4
53	m	gesture	35	4	0.114285714	30.635	3.356493589	4	4	3
54	f	gesture	9	4	0.444444444	17.3	1.445974075	4	4	3
55	f	gesture	18	4	0.222222222	29.465	3.443209911	4	4	4
56	f	speech	6	0	0	0	0	4	1	4
57	m	speech	8	1	0.125	14.25	0.489220347	2	3	2
58	m	speech	23	4	0.173913043	24.9275	3.230327887	3	2	3
59	m	speech	21	3	0.142857143	21.1767	2.439213723	1	1	1
60	m	speech	26	11	0.423076923	27.5146	3.137007681	2	2	3
61	m	speech	6	1	0.166666667	27.81	3.859101973	2	2	1
62	m	full	21	7	0.333333333	26.2357	3.785907211	4	4	4
63	f	re	9	2	0.222222222	11.025	0.827602495	1	2	1
64	f	gesture	5	2	0.4	28	4.691302973	4	4	4
65	m	gesture	48	14	0.291666667	23.4267	3.019649385	5	4	5
66	m	gesture	24	7	0.291666667	19.28	1.930715574	5	4	4
67	m	re	54	4	0.074074074	19.2525	2.322718905	3	2	2
68	f	re	24	5	0.208333333	19.254	1.449611978	3	2	1
69	m	re	10	2	0.2	25.24	2.576025131	2	2	2
70	m	re	28	2	0.071428571	15.075	1.697848158	1	1	1
71	f	speech	12	4	0.333333333	19.2475	2.154362094	2	1	2
